# Supplementary material for: Tissue Adhesive, Conductive, and Injectable Cellulose Hydrogel Ink for On-Skin Direct Writing of Electronics
Source: Gels. 2022 May 30;8(6):336. doi: 10.3390/gels8060336 (PMC9222510; doi:10.3390/gels8060336)
Supplement: Supplementary file 1 [file gels-08-00336-s001.zip]

Archive with 2 entries (2 files):
- gels-1719444-supplementary.pdf
- Supplementary Movie S1.m2v
